# Supplementary material for: Early relapses after adjuvant chemotherapy suggests primary chemoresistance in diffuse gastric cancer
Source: PLoS One. 2017 Sep 18;12(9):e0183891. doi: 10.1371/journal.pone.0183891 (PMC5602536; doi:10.1371/journal.pone.0183891)
Supplement: S1 Table — (XLSX) [file pone.0183891.s002.xlsx]

## Sheet: CE_dataset_min
ID	Age.at.diagnosis	Tumour.location.3	LC	AJCC.staging..Stage VIth.edition.	Neoadjuvant.chemo	Adjuvant.chemo	Neoadjuvant.RT	Adjuvant.RT	Recurrence	F.up.duration.recur.M
5	71	GOJ/Cardia	Int	Stage III	0	0	0	0	1	14.762
11	70	Body	Int	Stage III	0	1	0	1	1	25.282
35	80	Body	Diff	Stage I	0	0	0	0	1	39.781
40	55	Antrum/pylorus	Int	Stage II	0	0	0	0	0	134.827
41	71	Body	Int	Stage II	0	0	0	0	0	84.132
48	47	Body	Diff	Stage I	0	0	0	0	0	67.693
50	55	Body	Mix	Stage III	0	0	0	0	1	6.148
51	54	Antrum/pylorus	Diff	Stage III	0	1	0	1	1	8.088
70	48	Body	Int	Stage III	0	0	0	0	0	108.46
76	76	Body	Diff	Stage III	0	0	0	0	1	1.973
429	82	Antrum/pylorus	Diff	Stage III	0	0	0	0	1	10.093
433	44	Antrum/pylorus	Diff	Stage III	0	1	0	1	1	44.416
441	48	GOJ/Cardia	Adeno	Stage II	1	0	1	0	1	12.197
448	64	Body	Int	Stage II	0	0	0	0	0	103.496
449	65	Body	Diff	Stage III	0	0	0	0	1	42.871
450	71	GOJ/Cardia	Mix	Stage III	0	0	0	0	1	16.438
457	59	GOJ/Cardia	Adeno	Stage II	1	0	1	0	0	36.46
471	82	Body	Mix	Stage II	0	0	0	0	0	4.57
476	67	Body	Int	Stage II	0	0	0	0	1	3.748
483	61	Body	Diff	Stage III	0	1	0	1	1	16.142
497	78	Body	Int	Stage II	0	0	0	0	0	95.704
503	74	Body	Int	Stage II	0	1	0	1	1	2.005
516	67	Body	Mix	Stage III	0	0	0	0	1	6.115
518	79	Body	Diff	Stage I	0	ND	0	ND	0	132.986
522	49	Antrum/pylorus	Diff	Stage III	0	1	0	1	1	17.49
536	60	Antrum/pylorus	Int	Stage III	0	1	0	1	1	20.022
551	57	GOJ/Cardia	Diff	Stage III	0	1	0	1	0	2.762
553	80	Antrum/pylorus	Diff	Stage III	0	0	0	0	1	7.036
559	69	Body	Int	Stage II	0	0	0	0	0	62.992
597	75	Body	Diff	Stage I	0	0	0	0	1	106.225
630	83	GOJ/Cardia	Int	Stage II	0	0	0	0	1	3.123
651	61	GOJ/Cardia	Int	Stage III	0	0	0	0	0	57.896
655	76	Body	Diff	Stage II	0	0	0	1	1	48.362
660	50	GOJ/Cardia	Int	Stage II	1	0	0	0	0	2.203
661	68	Body	Diff	Stage II	0	0	0	0	1	54.51
662	76	Antrum/pylorus	Int	Stage II	0	0	0	0	0	35.145
701	57	GOJ/Cardia	Int	Stage III	1	1	0	0	1	13.512
811	69	Body	Diff	Stage II	0	1	0	1	0	94.751
869	72	Body	Diff	Stage IV	0	1	0	1	1	8.088
886	70	Antrum/pylorus	Int	Stage III	0	1	0	1	0	114.904
981	47	Body	Mix	Stage III	0	1	0	1	1	33.83
994	73	GOJ/Cardia	Diff	Stage III	0	0	0	0	1	2.17
1017	46	GOJ/Cardia	Diff	Stage III	0	1	0	1	1	7.2
1036	33	Body	Int	Stage III	0	1	0	1	0	89.885
1054	56	Body	Int	Stage III	0	1	0	1	0	121.874
1116	71	GOJ/Cardia	Diff	Stage III	0	1	0	1	0	66.181
1148	73	Body	Int	Stage II	0	0	0	0	1	10.915
1162	79	Body	Mix	Stage III	0	0	0	0	1	16.11
1170	71	GOJ/Cardia	Int	Stage II	0	0	0	0	0	51.222
1217	85	Body	Mix	Stage III	0	0	0	0	1	19.792
1235	75	Body	Diff	Stage III	0	0	0	0	1	16.077
1240	33	GOJ/Cardia	Diff	Stage III	0	1	0	1	1	5.852
1275	65	Body	Diff	Stage IV	0	1	0	1	1	13.874
1277	47	Body	Int	Stage IV	0	1	0	1	1	41.392
1356	57	GOJ/Cardia	Int	Stage III	1	1	0	1	1	25.907
1380	66	Body	Int	Stage IV	0	0	0	0	1	1.874
1412	70	GOJ/Cardia	Int	Stage III	0	1	0	1	1	39.123
1492	75	GOJ/Cardia	Diff	Stage III	0	1	0	1	1	11.803
1511	60	GOJ/Cardia	Int	Stage III	0	1	0	1	1	23.112
1531	81	Body	Diff	Stage III	0	0	0	0	1	6.148
1550	33	Body	Diff	Stage III	0	1	0	1	0	108.197
1559	67	Antrum/pylorus	Int	Stage III	0	0	0	0	0	81.008
1578	38	GOJ/Cardia	Adeno	Stage III	1	0	1	0	0	34.455
1620	66	Body	Diff	Stage IV	0	1	0	1	1	7.036
1659	61	Body	Diff	Stage III	0	1	0	1	1	7.134
1792	36	Body	Mix	Stage III	0	1	0	1	1	42.674
1799	71	Antrum/pylorus	Int	Stage III	0	1	0	0	0	43.923
1811	69	GOJ/Cardia	Int	Stage II	0	1	0	0	0	76.405
1816	77	Antrum/pylorus	Int	Stage II	0	0	0	0	0	63.025
1827	64	Body	Diff	Stage II	1	0	0	0	1	76.373
1971	56	Body	Mix	Stage IV	0	0	0	0	1	13.151
2173	63	Body	Diff	Stage IV	0	1	0	1	1	5.523
2176	48	Antrum/pylorus	Mix	Stage III	0	0	0	0	1	8.482
2228	78	GOJ/Cardia	Diff	Stage II	0	0	0	0	1	11.31
2372	68	GOJ/Cardia	Diff	Stage II	0	0	0	0	1	14.762
2408	57	GOJ/Cardia	Adeno	Stage III	0	1	0	1	1	28.11
2422	44	Body	Int	Stage I	0	1	0	1	0	67.43
2447	65	GOJ/Cardia	Int	Stage II	0	1	0	1	0	101.556
2529	67	Body	Int	Stage II	0	1	0	1	0	80.548
2532	49	GOJ/Cardia	Diff	Stage II	1	0	1	0	1	6.773
2647	59	GOJ/Cardia	Adeno	Stage III	0	0	0	0	1	12.427
2690	56	Body	Mix	Stage II	0	1	0	1	1	20.055
2692	51	Antrum/pylorus	Int	Stage III	0	1	0	1	0	93.008
2757	65	Body	Int	Stage II	0	0	0	0	1	6.904
2793	64	Antrum/pylorus	Mix	Stage III	0	1	0	1	1	81.666
2804	50	Body	Diff	Stage IV	0	1	0	1	1	8.811
2906	73	GOJ/Cardia	Int	Stage II	1	0	1	0	1	10.948
2911	71	GOJ/Cardia	Diff	Stage II	0	0	0	0	1	18.378
2921	61	GOJ/Cardia	Int	Stage II	1	0	1	0	1	49.249
3010	73	Body	Int	Stage III	0	1	0	1	0	83.901
3062	55	Body	Int	Stage III	0	1	0	1	0	77.26
3331	57	Body	Diff	Stage II	0	0	0	0	0	69.271
3376	71	Body	Int	Stage II	0	0	0	0	0	96.625
3468	79	Antrum/pylorus	Int	Stage II	0	0	0	0	1	27.551
3512	62	GOJ/Cardia	Int	Stage II	1	1	0	1	1	31.923
3710	66	Body	Mix	Stage III	0	1	0	1	1	7.792
3722	77	GOJ/Cardia	Int	Stage II	0	0	0	0	1	23.967
3902	54	GOJ/Cardia	Adeno	Stage III	0	1	0	1	1	15.09
3958	68	Body	Diff	Stage III	0	1	0	1	0	4.964
4080	50	GOJ/Cardia	Diff	Stage III	0	1	0	1	1	25.808
4292	79	Body	Int	Stage III	0	0	0	0	1	22.455
4325	63	Body	Diff	Stage II	0	1	0	1	1	12.526
4492	86	Body	Int	Stage II	0	0	0	0	1	70.192
4863	54	GOJ/Cardia	Int	Stage II	0	1	0	1	0	85.644
4891	72	Antrum/pylorus	Int	Stage III	0	1	0	1	1	2.729
4982	68	GOJ/Cardia	Int	Stage II	0	0	0	0	0	49.282
5193	42	Antrum/pylorus	Adeno	Stage III	0	1	0	1	1	6.641
5263	61	Antrum/pylorus	Int	Stage II	0	1	0	1	0	86.597
5418	75	GOJ/Cardia	Mix	Stage II	0	1	0	1	1	38.038
5745	49	Antrum/pylorus	Mix	Stage III	0	1	0	1	1	3.649
5968	66	Body	Diff	Stage II	0	0	0	0	0	77.425
5988	77	GOJ/Cardia	Adeno	Stage III	1	0	0	0	1	26.696
6000	82	Body	Mix	Stage II	0	1	0	1	1	16.833
6299	79	Body	Diff	Stage III	0	0	0	0	1	34.192
6765	75	Body	Mix	Stage III	0	1	0	0	1	24.526
6844	65	Antrum/pylorus	Mix	Stage IV	0	1	0	1	1	25.644
6881	51	Antrum/pylorus	Diff	Stage II	0	1	0	1	1	69.666
7136	79	Antrum/pylorus	Diff	Stage II	0	0	0	0	0	61.118
7362	37	GOJ/Cardia	Adeno	Stage III	1	1	0	1	0	73.512
7422	58	Antrum/pylorus	Diff	Stage III	0	1	0	1	0	71.408
7424	70	Body	Int	Stage III	0	1	0	1	0	33.304
7572	49	GOJ/Cardia	Adeno	Stage III	1	0	1	0	1	5.523
7632	51	Body	Mix	Stage III	0	1	0	1	1	10.29
7698	69	Body	Mix	Stage IV	0	1	0	1	1	17.326
7744	43	Body	Diff	Stage III	0	0	0	0	0	14.367
7781	76	Body	Mix	Stage II	0	0	0	0	0	45.6
7803	54	GOJ/Cardia	Int	Stage III	0	1	0	1	0	69.6
7848	77	Body	Adeno	Stage II	1	1	1	0	0	36
7856	64	GOJ/Cardia	Int	Stage III	0	1	0	1	0	36.296
7868	44	Body	Diff	Stage II	0	1	0	1	1	15.748
7910	78	Body	Int	Stage III	0	1	0	1	0	56.647
7934	79	Antrum/pylorus	Int	Stage III	0	0	0	0	1	4.438
7988	86	Body	Diff	Stage II	0	ND	0	ND	1	19.792
8036	67	Body	Int	Stage II	0	0	0	0	0	27.222
8062	50	GOJ/Cardia	Int	Stage II	ND	ND	ND	ND	0	9.436
8164	78	Body	Diff	Stage III	0	1	0	1	1	9.797
8207	53	Body	Diff	Stage III	0	1	0	1	0	39.945
8241	64	GOJ/Cardia	Adeno	Stage III	0	1	0	1	1	22.093
8250	53	Body	Diff	Stage III	0	1	0	1	1	14.959
8269	56	Body	Int	Stage II	1	1	0	0	0	39.419
8286	76	Antrum/pylorus	Int	Stage II	0	ND	0	ND	0	19.595
8330	77	Antrum/pylorus	Int	Stage III	0	1	0	1	0	64.964
8530	51	Body	Int	Stage II	1	1	0	1	1	2.63
8693	79	Body	Diff	Stage III	0	0	0	0	1	13.841
8897	77	Body	Int	Stage III	0	0	0	0	1	12.23
9124	46	Body	Diff	Stage III	1	1	0	1	1	5.753
9155	67	GOJ/Cardia	Adeno	Stage III	ND	ND	ND	ND	1	14.137
9162	75	GOJ/Cardia	Adeno	Stage III	0	1	0	0	1	14.827
9184	63	GOJ/Cardia	Adeno	Stage II	1	0	1	0	1	16.471
9225	81	Body	Int	Stage III	0	0	0	0	1	14.959
9233	79	GOJ/Cardia	Diff	Stage II	ND	ND	ND	ND	1	9.173
9254	53	Body	Diff	Stage III	ND	ND	ND	ND	1	5.03
9286	68	Body	Int	Stage II	1	1	0	0	0	26.466
9343	68	Antrum/pylorus	Int	Stage II	0	1	0	1	0	51.386
9408	71	Body	Int	Stage III	0	1	0	1	0	49.775
9487	87	Antrum/pylorus	Int	Stage III	0	0	0	0	1	3.09
9497	63	Body	Int	Stage IV	0	1	0	0	1	10.652
9499	60	Antrum/pylorus	Int	Stage II	0	1	0	0	0	9.074
9614	72	GOJ/Cardia	Diff	Stage IV	0	1	0	1	1	13.611
9914	81	Body	Adeno	Stage III	1	1	0	0	1	6.773
10574	42	GOJ/Cardia	Adeno	Stage III	1	0	0	0	1	32.153
10646	84	Antrum/pylorus	Int	Stage III	0	0	0	0	0	43.759
11010	74	Body	Int	Stage II	0	0	0	0	1	6.871
11193	63	GOJ/Cardia	Adeno	Stage II	0	1	0	1	0	34.159
